# Supplementary material for: Lung endothelial cells regulate pulmonary fibrosis through FOXF1/R-Ras signaling
Source: Nat Commun. 2023 May 4;14:2560. doi: 10.1038/s41467-023-38177-2 (PMC10156846; doi:10.1038/s41467-023-38177-2)
Supplement: Supplementary file 3 — Source Data [file 41467_2023_38177_MOESM3_ESM.xlsx]

## Sheet: Figure 1
Figure 1c
% of FOXF1+ cells /CD31+ by IF
	Normal Lung	IPF Lung
Data 1	73.3333	2.5641
Data 2	55	0
Data 3	88.8889	0
Data 4	85.7143	11.6279
Data 5	82.4742	21.4286
Figure 1d
Relative mRNA level ofFOXF1 in FACS sorted CD31+CD45- cells
	NHL	IPF
Data 1	0.974	0.0683
Data 2	0.924808	0.0671
Data 3	1.0813	0.0594
Data 4	1.05144	0.2634
Data 5	1.03356	0.2638
Data 6	0.915009	0.2767

## Sheet: Figure 2
Figure 2a
Collagen (µg/mg) by sircol assay
	Day 0	Day3	Day6	Day10	Day13	Day17
Data 1	6.25	2.8	6.28	10.28	11.16	7.88
Data 2	5.3	5.71	4.36	14.43	6.58	13.32
Data 3	3.38	6.08	2.76	11.43	8.98	16.05
Data 4	3.17	7.73	3.95	7.53	9.34	11.47
Data 5					6.82
Data 6					9.11
Figure2b
Relative Foxf1 mRNA level in FACS sorted CD31+CD45+ Cells
	Day 0	Day3	Day6	Day10	Day13	Day17
Data 1	1	0.75819	0.48285	0.46908	0.1265	0.4692
Data 2	1	0.79341	0.52546	0.702254	0.29387	0.62099
Data 3	1.38533	0.487652	0.325959	0.730545	0.394434	0.629128
Data 4		0.689942			0.347039	0.28401
Data 5					0.481755	0.27522
Data 6					0.495277	0.16975
Data7					0.589053	0.25154
Data 8						0.30782
Figure 2d
% of Foxf1+ cells /CD31+ by IF
	Normal mouse lung	Fibrotic mouse lung
Data 1	77.1689	20.5882
Data 2	81.0345	21.6783
Data 3	80.921	15.8537
Data 4	75	34.0502
Data 5	81.8182	20.1117

## Sheet: Figure 3
Figure 3b
Collagen (µg/mg) by sircol assay
Control	Untreated	Bleomycin Day 21
Data 1	6.16602	11.7825
Data 2	6.23243	11.9199
Data 3	6.02405	11.0864
Data 4	6.0456	11.7596
endFoxf1+/-	Untreated	Bleomycin Day 21
Data 1	6.6652	14.0906
Data 2	7.24453	12.6938
Data 3	5.66226	13.509
Data 4	6.00048	12.4145
Figure 3c
% of bodyweight loss
	Day	1	7	10	14	21
Control	Data 1	-4.3478	-6.3545	-6.3545	-5.0167	-14.33
	Data 2	-3.3784	-9.4595	-11.824	-9.4595	-7.391
	Data 3	-1.6287	-9.1205	-9.4463	-7.4919	-3.965
	Data 4	-3.0435	-6.5217	-5.6522	-4.7826	-15.28
	Data 5	-1.3216	-5.2863	-3.5242	-0.8811	-3.679
	Data 6	-9.7222	-6.4815	-12.037	-6.0185	-22.97
endFoxf1+/-	Data 1	-9.6234	-15.063	-25.941	-27.615	-29.35
	Data 2	0.68259	-12.287	-17.747	-18.089	-21.62
	Data 3	-7.2072	-12.162	-22.523	-24.324	-32.35
	Data 4	-1.9608	-8.3333	-21.078	-22.059	-32.64
	Data 5	-8.4821	-9.375	-24.107	-24.107	-33.93
	Data 6	-6.7797	-7.6271	-24.576	-12.712	-25.85
Figure 3d
Total lung capacity (A, mL)
	Control	endFoxf1+/-
Data 1	0.616629	0.349403
Data 2	0.66315	0.283269
Data 3	0.614941	0.281809
Data 4	0.717302	0.331846
Data 5	0.401245	0.323508
Data 6	0.496224
Data7	0.533166
3e
Quasi-static compliance
(Cst, μl/cm H2O)
	Control	endFoxf1+/-
Data 1	42.3086	17.6083
Data 2	53.2986	12.1827
Data 3	26.7139	15.6529
Data 4	26.2567	21.6479
Data 5	27.1687	14.3192
Data 6	32.6366
Data7	28.7606
3f
Sirius red/Area (%)
				untreated	Bleomycin treated Day14	Bleomycin treated Day21
		Control	Data 1	8	23	36
			Data 2	8	23	58
			Data 3	7	23	52
			Data 4	9	21	53
			Data 5	6	23	56
			Data 6		17	53
		endFoxf1+/-	Data 1	8	44	72
			Data 2	8	36	71
			Data 3	7	32	59
			Data 4	9	44	72
			Data 5		42	69
			Data 6			63
			Data 7			73
3g
Trichrome
						untreated	Bleomycin treated Day14	Bleomycin treated Day21
	Control				Data 1	14	27	51
					Data 2	14	27	54
					Data 3	11	28	53
					Data 4	11		58
					Data 5	8
					Data 6	14
					Data 7
	endFoxf1+/-				Data 1	10	55	63
					Data 2	9	38	65
					Data 3	8	42	71
					Data 4	8	42	71
					Data 5	7	41	72
					Data 6	12	41
					Data 7	14	47
						12	42
3h
Relitive Area of αSMA/DAPI
	Control	untreated	Bleomycin Day14	Bleomycin Day21
	Data 1	0.355234	2.93933	3.03684
	Data 2	1.81105	2.42675	3.06263
	Data 3	0.814773	0.803001	1.86013
	Data 4	0.099102	0.87548
	Data 5	1.93866	1.11698
	Data 6	1.00376	1.47239
	endFoxf1+/-
	Data 1	0.882651	14.1684	14.3011
	Data 2	1.85259	4.51322	15.0633
	Data 3	0.984571	5.99623	15.0959
	Data 4		7.88612	16.5297
	Data 5			16.1665
	Data 6			15.5417
	Data 7			14.6558
3i
Relative mRNA levels
	Control
		Acta2	Col1a1	Col3a1	Ctgf	Cthrc1	Vim	Fn1
	Data 1	0.855277	0.970077	1.32594	0.814981	0.946188	0.706609	0.752278
	Data 2	0.649473	0.562342	1.48937	0.565808	0.482079	0.696525	0.528861
	Data 3	0.889596	0.524927	0.60566	0.686818	0.516825	0.746467	0.441824
	Data 4	0.979184	1.34254	1.20238	1.50018	1.91427	1.36216	1.8055
	Data 5	1.92084	1.89008	0.69535	1.7109	1.91659	1.30552	1.81813
	Data 6	1.40188	1.37621		1.23019	1.15619	1.20738	1.73304
	Data7	0.767489					1.26771
	Data 8
	endFoxf1+/-
		Acta2	Col1a1	Col3a1	Ctgf	Cthrc1	Vim	Fn1
	Data 1	1.79031	1.49545	1.45859	2.96967	3.88591	2.01449	3.65956
	Data 2	1.06841	5.09346	2.2857	1.17962	8.0796	1.34027	2.25455
	Data 3	5.23936	1.68978	3.32558	5.92996	1.28296	3.31242	7.70066
	Data 4	2.73231	3.0343		2.78202	2.9705	1.49918	1.84333
	Data 5	2.70763					1.2241	2.49122

## Sheet: Figure 4
4a
Relative mRNA levels
			Foxf1	Rras	Ccl2	Cxcl1	Il6	Tnf	Thbs1
	Control	Data 1	1.01	1.00276	0.965818	0.680057	1.03	1.00473	0.986663
		Data 2	1.02	0.982343	1.02778	0.957622	0.96	0.978525	1.00775
		Data 3	0.98	1.01489	1.0064	1.36232	1	1.01805	1.00558
	endFoxf1+/-	Data 4	0.49	0.322291	6.48354	313.505	31.43	10.4846	4.0732
		Data 5	0.53	0.291588	7.38671	256.229	33.85	10.6651	4.13552
		Data 6	0.51	0.303687	7.23341	249.461	33.82	10.7256	4.09447
4b
Relative FOXF1 mRNA levels in HUVEC
	Scr	shFOXF1
Data 1	0.982565	0.131863
Data 2	1.06943	0.123909
Data 3	0.948001	0.128656
Data 4	0.969947	0.230302
Data 5	0.994665	0.235271
Data 6	1.03539	0.255919
Data 7	0.982565	0.321318
Data 8	1.06943	0.328251
Data 9	0.948001	0.35706
4c
# of cells (x10^4)
			Day 0	Day 1	Day 2	Day 3	Day 4
	Scr	Data 1	0.8	0.9	8.97	32	37.52
	Scr	Data 2	0.8	2	8.97	32.8	36.6
	Scr	Data 3	0.8	1.5	7.938	36.8	36.4
	shFOXF1	Data 1	0.8	1.5	7.676	38	76.8
	shFOXF1	Data 2	0.8	2.8	6.731	45.2	64.8
	shFOXF1	Data 3	0.8	2.8	10.251	47.2	76.8
4d
# of cells (x100)
	Control	shFOXF1
Data 1	2.29	8.42
Data 2	2.29	7.24
Data 3	4.7	5.67
Data 4	2.2	5.16
Data 5	4.63	5.29
Data 6	2.1	3.23
Data 7	4.67	7.35
Data 8	3.98	6.7
Data 9	3.98	6.79
Data 10	6.14
4e
Relative FOXF1 mRNA levels in HUVEC
Data 1		HUVEC-Scr-CM	ACTA2	VIM	FN1	COL3A1
Data 2		HUVEC-Scr-CM	1	0.9944	1	1
Data 3		HUVEC-Scr-CM	1.058	0.9965	1.11871	1.11169
Data 4		HUVEC-Scr-CM	1.1725	1.0092	1.02187	1.0056
Data 5		HUVEC-Scr-CM	1.24	1.0145		1
Data 6		HUVEC-Scr-CM	1	0.9243
Data 7		HUVEC-Scr-CM	0.9839	1.0612
Data 1		HUVEC-shFOXF1-CM	1.327	1.4124	1.59213	1.72365
Data 2		HUVEC-shFOXF1-CM	1.302	1.3606	1.32539	1.64867
Data 3		HUVEC-shFOXF1-CM	1.62445	1.3926	1.35967	1.71845
Data 4		HUVEC-shFOXF1-CM	2.0262	1.5794		1.77793
Data 5		HUVEC-shFOXF1-CM	1.5587	1.6291		1.98864
Data 6		HUVEC-shFOXF1-CM		1.5877
4f
Relative protein levels
	Scr		shFOXF1
	Data 1	Data 2	Data 3	Data 4
CCL2	54.3257	58.4407	100.005	101.616
CXCL1	39.6586	39.9015	55.349	52.981
CXCL12	2.42033	2.66107	2.79431	3.16199
G-CSF	0.742902	0.703274	3.23012	3.33616
GM-CSF	0.437007	0.0077734	1.3586	1.60536
ICAM-1	1.10027	1.03343	4.20013	3.63955
IL-6	5.28459	5.21518	27.5913	24.4991
IL-8	77.1226	83.8785	85.3836	91.1111
IL-13	19.4527	19.5998	20.7609	20.0769
IL16	22.0461	22.7481	21.6492	23.5201
4g
# of cells (x100)
	IgG Scr	IgG shFOXF1	anti-IL-6 shFOXF1	anti-TNFa shFOXF1
Data 1	1.92	5.76	1.89	1.57
Data 2	1.85	5.64	1.61	2.01
Data 3	1.81	4.46	1.44	1.47
Data 4	2.05	6.26	1.32	1.44
Data 5	1.87	5.88	0.733333	1.03333
Data 6	1.95	4.91	1.54444	1.87222

## Sheet: Figure 5
5a								5c
# of F4/80+ cells/field									IgG SNT	IgG shFOXF1	anti-CCL-2 shFOXF1	anti-CXCL1 shFOXF1	anti-IL6- shFOXF1	anti-TNF-shFOXF1
	Control	endFoxf1+/-						Data 1	5	25	8	12	16	8
Data 1	57	126						Data 2	6	22	5	13	17	12
Data 2	44	120						Data 3	3	25	11	9	14	12
Data 3	40	98						Data 4	5	30	19	13	6	12
Data 4	42	83						Data 5	6	21	12	7	10	14
Data 5	40	97
Data 6	36	56
Data 7		79
Data 8		103
Data 9		82
Data 10		95
Data 11		90
5b
% of macrophages/live cells
	Control		Untreated	Bleomycin
		Data 1	16.3975	22.0564
		Data 2	16.8944	20.6093
		Data 3	14.8428	21.3846
		Data 4	17.7003	20.8759
		Data 5	14.7355
	endFoxf1+/-		Untreated	Bleomycin
		Data 1	18.5539	24.3455
		Data 2	16.4706	24.89
		Data 3	17.3418	29.3
		Data 4	16.6209	26.97
		Data 5	9.97
		Data 6	13.12

## Sheet: Figure 6
6b							6e
Relative mRNA levels in FACS sorted human LUNG EC							Relative mRNA levels
		R-RAS							Foxf1	Rras
							siControl	Data 1	0.990174	0.954389
			Donor	IPF				Data 2	1.01341	0.998891
		Data 4	1.01234	0.380218				Data 3	0.996412	1.04672
		Data 5	0.979317	0.402589
		Data 6	1.00834	0.37826
		Data 7		0.446248
		Data 8		0.466636			siFoxf1	Data 1	0.397445	0.393126
		Data 9		0.245559				Data 2	0.376756	0.396157
								Data 3	0.386323	0.395333
6d							6g
Relative mRNA levels in HUVECs							Relative luciferace activity
									Cmv empty	Cmv FoxF1
			FOXF1	R-RAS				Data 1	1.02621	2.41748
	Scr	Data 1	0.969947	1.02627				Data 2	0.956311	2.38544
		Data 2	0.994665	0.99214				Data 3	1.01748	2.31845
		Data 3	1.03539	0.981592
							6h
	shFOXF1	Data 1	0.093564	0.477082				Data 6	0.254184
		Data 2	0.08792	0.480984
		Data 3	0.091288	0.48809			siFoxf1+ EEV-Rras	Data 1	0.274579	2.98709	0.996388	0.283976
								Data 2	0.281666	3.04912	1.05126	0.0592344
								Data 3	0.291442	2.97993	0.950826	0.103855
								Data 4	0.328904		0.959899
								Data 5	0.379763		0.841667
								Data 6	0.330164		0.831956
							n value	Foxf1	Rras	Ccl2	Tnf
							siControl + EEV-empty	6	6	3	6
							siControl + EEV-Rras	6	6	6	3
							siFoxf1+ EEV-empty	6	3	3	3
							siFoxf1+ EEV-Rras	6	3	6	3

## Sheet: Figure 7
7b						7f					7i
Relative FOXF1 mRNA level in FACS sorted CD45-CD31+ cells						Trichrome (% of blue/Area)					Sircol assay (μg/mg, left lobe)
							Control	endFoxf1OE				Control	endFoxf1OE
		untreated	Bleomycin			Data 1	48	18			Data 1	13.91	5.66
Control	Data 1	1	0.11267			Data 2	48	21			Data 2	10.98	7.89
	Data 2	1.11872	0.10004			Data 3	57	18			Data 3	9.66	6.78
	Data 3	0.900011	0.08228			Data 4	33	18			Data 4	11.52	1.57
	Data 4	0.981272	0.142857			Data 5	54	15
	Data 5	1.75014	0.112771			Data 6	21
	Data 6	0.49478	0.1021
	Data 7		0.0908
	Data 8		0.0502429			7g					7j
endFoxf1OE	Data 1	3.53281	0.51713			Sirius red/Area (%)					Relative ratio of F4/80+/DAPI Cells
	Data 2	4.04361	1.12988				Control	endFoxf1OE				Control	endFoxf1OE
	Data 3	4.39529	0.53509			Data 1	37	14			Data 1	0.615385	0.138462
	Data 4	4.52029	0.4057			Data 2	21	25			Data 2	0.784615	0.261538
	Data 5	4.73203	0.487129			Data 3	53	11			Data 3	0.892308	0.323077
	Data 6		0.614514			Data 4	43	8			Data 4	1.10769	0.415385
	Data 7		0.441			Data 5	47	12			Data 5	1.21538	0.553846
	Data 8		0.882671			Data 6	51				Data 6	1.38462
n value	untreated	Bleomycin
Control	6	8				7h					7k
endFoxf1OE	5	8				Relative aSMA level (Area/DAPI)					Relative mRNA levels in FACS sorted EC
							Control	endFoxf1OE					Foxf1	Il-6	Tnfα	Cxcl1	Ccl2
						Data 1	1.25408	0.241885			Control	Data 1	1.14709	1.32655	0.892293	1.60588	1.0207
						Data 2	0.861948	0.26426				Data 2	0.763572	1.11991	1.22045	1.16769	0.700975
						Data 3	1.00326	0.678697				Data 3	0.738082	1.97574	0.81082	3.04806	1.41989
7c						Data 4	0.976656	0.375796				Data 4	2.16901	0.806059	1.26847	1.1974	1.25009
% survival						Data 5	0.695122	0.276213
	Days elapsed	Control	EndFoxf1OE			Data 6	1.20893
Data 1	7	1									EndFoxf1OE	Data 1	5.54233	0.416905	0.68117	0.484811	1.22856
Data 2	9	1										Data 2	4.22366	0.699555	0.498014	0.332862	0.694503
Data 3	14	1										Data 3	5.73394	0.25355	0.502704	0.442728	0.660136
Data 4	17	1										Data 4	9.41545	0.346831	0.853786	0.326184	0.497465
Data 5	19	1										Data 5	5.34261	0.367204	0.682471	0.264263	0.462446
Data 6	21	1
Data 7	25	1
Data 8	25	1
Data 9	25	0
Data 10	25	0
Data 1	21		1
Data 2	25		0
Data 3	25		0
Data 4	25		0
Data 5	25		0
Data 6	25		0
Data 7	25		0
Data 8	25		0
Data 9	25		0
Data 10	25		0
7e
Ashcroft score
	Control	endFoxf1OE
Data 1	6	6
Data 2	6	5
Data 3	7	4
Data 4	7	5
Data 5	7	5
Data 6	4	4
Data 7	6	4
Data 8	3	3
Data 9	6	3
Data 10	6	3
Data 11	6	4
Data 12	5	2
Data 13	7	2
Data 14	7	3
Data 15	7	4
Data 16	7	5
Data 17	7	3
Data 18	2	3
Data 19	6	5
Data 20	5	4
Data 21	5
Data 22	7	3
Data 23	3	2
Data 24	6	3
Data 25	5	3
Data 26	6	2
Data 27	6	3
Data 28	5	3
Data 29	6	3
Data 30	5	3
Data 31	7	4
Data 32	7	4
Data 33	5	3
Data 34		5
Data 35		6
Data 36		5
Data 37		5

## Sheet: Figure 8
8b								8d					8g					8k
Body weight loss (%)								μg Hydroxyproline/left lung					Sirius red/Area (%)					F4/80/Area
									Control	endFoxf1OE				Control	endFoxf1OE				Control	endFoxf1OE
		Day 0	Day 10	Day 14	Day 21			Data 1	107	81.2829			Data 1	38.5	8			Data 1	0.8	0.1
Control	Data 1	0	-10.5263	-4.30622	-2.5			Data 2	133.131	52.2051			Data 2	44	4			Data 2	1.5	0.2
	Data 2	0	-1.87793	4.2253521*	-25.6			Data 3	155.202	75.8986			Data 3	37	3			Data 3	0.9	0.3
	Data 3	0	-18.552	-6.334842*	-24.498			Data 4		64.1856			Data 4	29.5	8			Data 4	0.5	0.3
	Data 4	0	-5.20231	-6.89655	-7.71605								Data 5	17.5	14			Data 5	1.7	0.3
	Data 5	0	-11.2727	-24.8	-3.82775								Data 6	19	7			Data 6	0.2	0.4
	Data 6	0	-12.5	-24.2188	-0.9009								Data 7	31.5	8			Data 7	1.3	0.5
	Data 7	0	-8.727	-18.8034	-30								Data 8	37	12			Data 8	1	0.9
	Data 8	0	-8.19	-18.8034	-4.08163			8f
	Data 9	0	-10.53	-30	-30			Ashcroft score
	Data 10	0	-10.33	-30	-30				Control	endFoxf1OE
	Data 11	0	-14.03	-30	-30			Data 1	5	3
	Data 12	0	-7.724	-30	-30			Data 2	5	3			8h
								Data 3	5	4			Trichrome
								Data 4	5	3			(% of blue/Area)
								Data 5	5	3				Control	endFoxf1OE
								Data 6	6	6			Data 1	22	12
endFoxf1OE	Data 1	0	-8.25243	-0.485437	-7.71605			Data 7	6	5			Data 2	26	13
	Data 2	0	-15.534	-9.2233	-16.3265			Data 8	6	4			Data 3	22	11
	Data 3	0	-16.3366	-4.9505	-20.5882			Data 9	6	4			Data 4	26	8
	Data 4	0	-9.12548	-7.60456	2.43902			Data 10	6	3			Data 5	25	7
	Data 5	0		-16.954	3.24324			Data 11	7	3			Data 6	22	18
	Data 6	0		-6.62651	-4.0201			Data 12	7	3			Data 7	9	13
	Data 7	0			-3.58744			Data 13	7	3			Data 8	15	15
	Data 8	0			-3.58744			Data 14	6	3
								Data 15	6	4
								Data 16	7	3
								Data 17	7	3
8c								Data 18	7	3			8j
% of survival								Data 19	5	3			Relative mRNA levels
	Days elapsed	Control	EndFoxf1OE					Data 20	6	4					Col1a1	Col3a1	Vim	Cthrc1	Fn1
Data 1	14	1						Data 21	5	5			Control	Data 1	1.15425	1.09969	1.04053	0.705808	1.30911
Data 2	14	1						Data 22	6	3				Data 2	1.46393	1.3213	0.980207	1.22882	0.859148
Data 3	14	1						Data 23	6	3				Data 3	1.06061	1.24878	0.986968	2.57493	0.754172
Data 4	17	1						Data 24	6	3				Data 4	1.01629	1.02722	1.0358	2.37494	1.26337
Data 5	17	1						Data 25	6	6				Data 5	1.24611	1.11116	0.836795	0.466105	0.696525
Data 6	19	1						Data 26	6	3				Data 6	1.4579	0.648074	1.40536	0.783208	1.03456
Data 7	19	1						Data 27	5	3				Data 7	0.995552	0.952787	1.03142	0.835814	1.07708
Data 8	19	1						Data 28	5	6				Data 8	0.639547	1.15667	0.980909	1.35489	0.999137
Data 9	20	1						Data 29	6	3				Data 9	0.885378	1.09054	0.968686	1.97564
Data 10	20	0						Data 30	6	3				Data 10	1.0449	0.774923
Data 11	20	0						Data 31	6	2			endFoxf1OE
Data 12	20	0						Data 32	6	2				Data 1	0.590788	0.743997	1.0307	0.681313	0.488591
Data 13	20	0						Data 33	6	3				Data 2	0.827957	0.684164	0.844951	0.781941	0.830765
Data 14	20	0						Data 34	6	3				Data 3	1.00284	0.948796	0.962727	0.554078	0.70888
Data 15	20	0						Data 35	6	3				Data 4	0.552094	0.709593	1.03853	0.23972	0.318867
Data 16	20	0						Data 36	7	4				Data 5	0.754175	0.644023	0.707232	0.34988	0.564209
Data 17	20	0						Data 37	7	6				Data 6	0.496563	0.696525	0.936668	0.811702	0.625732
								Data 38	7	7				Data 7	0.580395	0.984704	0.843535	1.88146	1.0239
								Data 39	7	5				Data 8					0.651563
								Data 40	5	2
Data 1	20		1					Data 41	5	4
Data 2	20		0					Data 42	5	2			n value
Data 3	20		0					Data 43	5	2
Data 4	20		0					Data 44	5	2					Col1a1	Col3a1	Vim	Cthrc1	Fn1
Data 5	20		0					Data 45	6	2				Control	10	10	9	9	8
Data 6	20		0					Data 46	6	4				endFoxf1OE	7	7	7	7	8
Data 7	20		0					Data 47	6	2
Data 8	20		0					Data 48	6	4
Data 9	20		0					Data 49	5	2
Data 10	20		0					Data 50	4	4
Data 11	20		0					Data 51	5	2
								Data 52	5	4
								Data 53	5	6
								Data 54	6
								Data 55	6
								Data 56	6
								Data 57	6
								Data 58	6
								Data 59	6

## Sheet: Figure 9
9b								9g							9i						9m									9o
Samples								Bleomycin treated mice survival							Relative Foxf1 mRNA level in soted EC of bleomycin mice treated by Nanopartiales on Day 10						Relative αSMA (Area/DAPI)									Ashcroft score
1	EEV-empty								Days elapsed	EEV Empty	EEV- mFoxF1					Nano-Empty	Nano-Foxf1				normalized to Nano-Empty										Nano-Empty	Nano-Foxf1
2	EEV-Foxf1							Data 1	7	1					Data 1	0.628	5.128					Nano-Empty	Nano-Foxf1							Data 1	5	4
antibody	Goat-anti Foxf1							Data 2	7	1					Data 2	0.036	7.312				Data 1	1.11029	0.516176							Data 2	5	3
								Data 3	14	1					Data 3	0.844	3.696				Data 2	1.17941	0.417647							Data 3	5	6
								Data 4	18	1					Data 4	1.128	5.3012				Data 3	0.826471	0.689706							Data 4	3	3
								Data 5	19	1					Data 5	0.41	2.0216				Data 4	0.647059	0.313235							Data 5	5	3
								Data 6	20	1					Data 6	0.4596	1.6628				Data 5	0.847059	0.510294							Data 6	3	4
								Data 7	20	1					Data 7	0.5843	4.1869				Data 6	1.41324	0.651471							Data 7	6	3
								Data 8	21	1											Data 7	1.56029								Data 8	5	3
								Data 9	21	1																				Data 9	6	3
								Data 10	21	0																				Data 10	5	4
								Data 11	21	0																				Data 11	6	4
																														Data 12	5	4
															9k						9n									Data 13	4	4
								Data 1	7		1				Sirius red/Area (%)						Relative mRNA levels									Data 14	4	4
								Data 2	7		1					Nano-Empty	Nano-Foxf1				Nano-Empty	Data 1	0.876404	1.15425	1.09969	1.04053	0.705808			Data 15	5	4
								Data 3	14		1				Data 1	71	18					Data 2	0.606742	1.46393	1.3213	0.980207	1.22882			Data 16	6	3
								Data 4	21		0				Data 2	63	25					Data 3	0.94382	1.23402	1.37335	1.13101	1.05363			Data 17	6	4
								Data 5	21		0				Data 3	43	23					Data 4	0.898876	0.910264	0.641343	0.844486	0.685497			Data 18	6	3
								Data 6	21		0				Data 4	30	27					Data 5	1.86517	0.67566	0.540609	1.10839	0.444303			Data 19	6	4
								Data 7	21		0				Data 5	22	21					Data 6	0.876404	0.999413	1.48583	1.25165	1.72136			Data 20	7	3
								Data 8	21		0				Data 6	50	27					Data 7	1.37079	0.717889	0.733683	0.852026	0.929229			Data 21	7	4
								Data 9	21		0				Data 7	35						Data 8	0.561798	0.844575	0.804197	0.791706	1.23135			Data 22	7	3
								Data 10	21		0																			Data 23	7	3
								Data 11	21		0																			Data 24	6	3
								Data 12	21		0										Nano-Foxf1	Data 1	2	1.0088	0.926758	0.904807	1.06633			Data 25	7	3
								Data 13	21		0											Data 2	2	0.609971	0.503673	0.829406	0.439226			Data 26	7	3
9e								Data 14	21		0											Data 3	1.64045	0.694428	0.50703	0.844486	0.568708			Data 27	7	3
% of DyLight650+	cells							Data 15	21		0				9l							Data 4	2.65169	0.211144	0.251836	0.784166	0.24881			Data 28	7	3
		CD31+CD45-	CD45+CD31-	CD45-CD31-CD326+	TN										Trichrome (% of blue/Area)							Data 5	1.41573	0.830499	0.711857	1.07069	0.472231			Data 29	8	4
Day 7	Data 1	93.4	12.9	15.4	45.9											Nano-Empty	Nano-Foxf1					Data 6	1.4382	0.769501	0.859601	0.912347	0.665186			Data 30	7	3
	Data 2	80.4	9.16	0	0			9h							Data 1	11	3					Data 7	0.58427	1.01818	0.852886	0.746466	0.820057			Data 31	7	3
	Data 3	84.7	16.5	3.48	3.31			Sircol assay (µg/mg, Left lobe)							Data 2	13	4					Data 8	1.61798	0.600587	0.63127	0.957587	0.688036			Data 32	7	7
									Control	Nano-Empty	Nano-Foxf1				Data 3	14	5					Data 9	1.34831	0.506745	0.439874	0.829406	0.479848			Data 33	6	3
Day 14	Data 1	79.6	5.12	10.9	12.9			Data 1	6.25	21.6313	17.1441				Data 4	16	6					Data 10	0.898876	0.609971	0.659811	0.791706	0.868296			Data 34	6	4
	Data 2	89.1	6.1	0	2.97			Data 2	5.3	20.1158	17.3249				Data 5	20	7													Data 35	5	6
	Data 3	75	5.5	1.64	9.26			Data 3	3.38	20.003	18.022				Data 6	24	11													Data 36	5	5
	Data 4	86.8	4.87	3.23	9.52			Data 4	3.17	24.7983	10.0762				Data 7	26														Data 37	5	7
																														Data 38	5	3
Day 28	Data 1	73	0.064	0	0																									Data 39	7	4
	Data 2	79.2	0.13	0	5.77																									Data 40	7	3
	Data 3	72.6	0.019	0	7.05																									Data 41	6	3
																														Data 42		4
																														Data 43		4
																														Data 44		4
																														Data 45		4
																														Data 46		4
																														Data 47		4
																														Data 48		5
																														Data 49		5

## Sheet: S3
% of FOXF1+ aCap EC				% of FOXF1+ gCap EC				% of FOXF1+ capillary EC				% of FOXF1+ arterial EC				% of FOXF1+ venous EC
Donor	IPF			Donor	IPF			Donor	IPF			Donor	IPF			Donor	IPF
79.6196	13.0952			94.6341	53.9683			94.6341	53.9683			91.3043	25			86.7647	62.037
78.2412	19.2488			95.7746	63.8298			95.7746	63.8298			93.3333	50			83.3333	65.3516
68.3007	60.7069			97.0085	71.4286			97.0085	71.4286			95.122	66.6667			94.1176	63.5135
79.3814	28.5714			93.2489	60			93.2489	60			92.3188	57.5758			89	66.2651
85.6631	44.8454												51.3636			97.4304	64.2918
Relative FOXF1 intensity in aCap				Relative FOXF1 intensity in gCap				Relative FOXF1				Relative FOXF1intensity in arterial EC				Relative FOXF1intensity in venous EC
Donor	IPF			Donor	IPF			intensity in capillary EC				Donor	IPF			Donor	IPF
0.933104	0.06864			1.01525	0.114617			Donor	IPF			1.23175	0.002367			1.67	0.09
0.974632	0.261311			0.908965	0.17			0.984236	0.382908			0.396017	0.007801			1.72	0.05
1.50213	0.110355			1.03503	0.187521			1.01576	0.283322			1.55835	0.101328			2.52	0.06
1.87313	0.044044			1.04075	0.239064			0.885678	0.263464			0.813885	0.101983			1.7	0.05
1.32075	0.4843							1.03012	0.3378			1	0.063092			2.4	0.06

[truncated: 11 more sheets: S4, S6, S7, S8, S10, S11, S12, S14, S16, S18, S19]
